# Supplementary material for: Long intergenic non-coding RNA 00473 promotes proliferation and migration of gastric cancer via the miR-16-5p/CCND2 axis and by regulating AQP3
Source: Cell Death Dis. 2021 May 15;12(5):496. doi: 10.1038/s41419-021-03775-9 (PMC8124072; doi:10.1038/s41419-021-03775-9)
Supplement: Supplementary file 2 — Supplementary Table 1 [file 41419_2021_3775_MOESM2_ESM.xlsx]

## Sheet: Sheet1
qPCR primers	sequence(5'-3')
GAPDH F	GAAGGTGAAGGTCGGAGTC
GAPDH R	GAAGATGGTGATGGGATTTC
β-actin F	CCTAGAAGCATTTGCGGTGG
β-actin R	GAGCTACGAGCTGCCTGACG
U6 F	CTCGCTTCGGCAGCACA
U6 R	AACGCTTCACGAATTTGCG
LINC00473 F	AAACGCGAACGTGAGCCCCG
LINC00473 R	CGCCATGCTCTGGCGCAGTT
AQP3 F	TTGGCTTTGCTGTCACTCTG
AQP3 R	TATTCCAGCACCCAAGAAGG
LAMB3 F	TGGACAGGAGATTCCAGCTT
LAMB3 R	CCCATTTAGGCGTGCATTA
MCAM F	GAGCCAAACATCCAGGTCAA
MCAM R	CACAGTCTGGGACGACTGAA
RHOV F	CAGTCACCTCCGAGCAGTTT
RHOV R	GGCCTTATCCACCATCAGTC
PIK32B F	GGCATCTGTGACCGACATAA
PIK32B R	GGCAGCAAAGGTCAACAAA
MAP2K6 F	TCAATGCTCTCGGTCAAGTG
MAP2K6 R	ATGCCCAGACTCCAAATGTC
RHOU F	GCCACTTTGGCTGAACTACAA
RHOU R	GGTAAGGCACCAGGTTACGA
TNNC1 F	CAGCAAAGGGAAATCTGAGG
TNNC1 R	CTCTGGGTGAAGGTCAGCAT
NPNT F	CCCGACAGGTGGACAATATC
NPNT R	GTCACCTTGTGCCTGAATGA
TRIM29 F	CAAGGAGACCACCCAGAAGA
TRIM29 R	ACGTAGAATGGCCGGTAGTG
CCND1 F	TGTGTATCGAGAGGCCAAAG
CCND1 R	GGGAGGACTGGCAGACTCTA
CCND2 F	TGTGCATTTACACCGACAAC
CCND2 R	ATCATCGACGGTGGGTACAT
CCND3 F	AAACTTGGCTGAGCAGAGCA
CCND3 R	GCTGCTCCTCACATACCTCC
CDK1 F	GCTTATGCAGGATTCCAGGT
CDK1 R	GGGAGGACTGGCAGACTCTA
CDK4 F	TGTCTATGGTCGGGCCCTC
CDK4 R	AAGGGAGACCCTCACGCC
has-miR-16-5p RT primer
GTCGTATCCAGTGCAGGGTCCGAGGTATTCGCACTGGATACGACCGCCAA
has-miR-16-5p PCR primer F	CGCGTAGCAGCACGTAAATA
has-miR-16-5p PCR primer R	AGTGCAGGGTCCGAGGTATT
siRNA sequence
LINC00473 1#	GCGCCGGGAGAUGCAUCACGAUGAA
	UUCAUCGUGAUGCAUCUCCCGGCGC
LINC00473 2#	GGAACUUUCCGAGAGGGCGUGUUGU
	ACAACACGCCCUCUCGGAAAGUUCC
LINC00473 3#	CCCUGUCUGCAAAGAUCCAGUUUAA
	UUAAACUGGAUCUUUGCAGACAGGG
AQP3 1#	GCCUUCUUGGGUGCUGGAAUAGUUU
	AAACUAUUCCAGCACCCAAGAAGGC
AQP3 2#	CACCAUCAACCUGGCCUUUGGCUUU
	AAAGCCAAAGGCCAGGUUGAUGGUG
AQP3 3#	GACACUUGGAUAUGAUCAAUGGCUU
	AAGCCAUUGAUCAUAUCCAAGUGUC
Negative control（NC）	UUCUCCGAACGUGUCACGUTT
	ACGUGACACGUUCGGAGAATT
hsa-miR-16-5p mimic	UAGCAGCACGUAAAUAUUGGCG
	CGCCAAUAUUUACGUGCUGCUA
Negative control（NC）	UUUGUACUACACAAAAGUACUG
	CAGUACUUUUGUGUAGUACAAA
shRNA sequence
sh-LINC00473
CACCGCAAAGAACGCTTCCATTGCTCGAAAGCAATGGAAGCGTTCTTTGC
RNA-pull down probes
positive LINC00473 probe	5'Biotin-GACCUCCGUGGAGAAUCCCGCACAA
negative LINC00473 probe	5'Biotin-UUGUGCGGGAUUCUCCACGGAGGUC
